# Supplementary material for: IL-13Rα2 Regulates the IL-13/IFN-γ Balance during Innate Lymphoid Cell and Dendritic Cell Responses to Pox Viral Vector-Based Vaccination
Source: Vaccines (Basel). 2021 May 1;9(5):440. doi: 10.3390/vaccines9050440 (PMC8147251; doi:10.3390/vaccines9050440)
Supplement: Supplementary file 1 [file vaccines-09-00440-s001.zip]

Archive with 1 entries (1 files):
- vaccines-1152790-supplementary.pdf
